# Supplementary material for: Comprehensive Analysis of Deafness Genes in Families with Autosomal Recessive Nonsyndromic Hearing Loss
Source: PLoS One. 2015 Nov 11;10(11):e0142154. doi: 10.1371/journal.pone.0142154 (PMC4641619; doi:10.1371/journal.pone.0142154)
Supplement: S1 Table — (XLSX) [file pone.0142154.s001.xlsx]

## Sheet: Sayfa1
NSHL and SHL genes in TruSight® Exome
ARNSHL	ADNSHL	XNSHL	SYNDROMIC
CDH23	ACTG1	POU3F4	CDH23
CLDN14	CCDC50	PRPS1	CHD7
COL11A2	CEACAM	SMPX	CLRN1
DFNB31/WHRN	COCH		COL11A1
DFNB59/PJVK	DFNA5		COL11A2
ESPN	DIAPH1		COL2A1
ESRRB	EYA4		COL4A3
GIPC3	GJB2		COL4A4
GJB2	GJB3		COL4A5
GJB3	GJB6		COL9A1
GJB6	GRHL2		COL9A2
GPSM2	KCNQ4		EDN3
GRXCR1	MIR96		EDNRB
HGF	MYH14		EYA1
ILDR1	MYH9		FOXI1
KARS	MYO1A		HARS2
LHFPL5	MYO6		HSD17B4
LOXHD1	MYO7A		KCNE1
LRTOMT/COMT2	POU4F3		KCNJ10
MARVELD2	SIX1		KCNQ1
MSRB3	SLC17A8		MITF
MYO15A	SMAC/DIABLO		MYO7A
MYO3A	TBC1D24		NDP
MYO6	TECTA		PAX3
MYO7A	TJP2		PCDH15
OTOA	TMC1		PDZD7
OTOF	WFS1		POLR1C
PCDH15			POLR1D
PTPRQ			SEMA3E
RDX			SIX1
SERPINB			SIX5
SLC26A4			SLC26A4
SLC26A5			SNAI2
TBC1D24			SOX10
TECTA			TCOF1
TMC1			USH1C
TMIE			USH1G
TMPRSS3			USH2A
TPRN			WHRN
TRIOBP
USH1C
